# Supplementary material for: SIK2 Drives Pulmonary Fibrosis by Enhancing Fibroblast Glycolysis and Activation
Source: Biomedicines. 2025 Aug 6;13(8):1919. doi: 10.3390/biomedicines13081919 (PMC12383515; doi:10.3390/biomedicines13081919)
Supplement: Supplementary file 1 [file biomedicines-13-01919-s001.zip]

Archive with 1 entries (1 files):
- biomedicines-3746747-supplementary.pdf
